# Supplementary material for: Safe contact tracing for COVID-19: A method without privacy breach using functional encryption techniques based-on spatio-temporal trajectory data
Source: PLoS One. 2020 Dec 11;15(12):e0242758. doi: 10.1371/journal.pone.0242758 (PMC7732091; doi:10.1371/journal.pone.0242758)
Supplement: S1 Video — Available at https://youtu.be/5_2TR3l-Fhw. (TXT) [file pone.0242758.s001.txt]

S1 Video. Video for introducing our visualization. available at https://youtu.be/5_2TR3l-Fhw
